# Supplementary material for: The NEON (Nerve rEpair Or Not) trial: a randomized controlled trial of microsurgical repair versus nerve alignment for digital nerve injury
Source: Br J Surg. 2025 Sep 4;112(9):znaf174. doi: 10.1093/bjs/znaf174 (PMC12409716; doi:10.1093/bjs/znaf174)
Supplement: znaf174_Supplementary_Data [file znaf174_supplementary_data.zip]

Archive with 3 entries (3 files):
- NEON_Protocol.pdf
- Supplementary_Material.docx
- NEON CONSORT Checklist.doc
